# Supplementary material for: Enantioselective Rhodium-Catalyzed Cycloisomerization of 1,6-Allenynes to access 5/6-Fused Bicycle[4.3.0]nonadienes
Source: Nat Commun. 2019 Feb 27;10:949. doi: 10.1038/s41467-019-08900-z (PMC6393573; doi:10.1038/s41467-019-08900-z)
Supplement: Supplementary file 3 — Supplementary Data 1 [file 41467_2019_8900_MOESM3_ESM.xlsx]

## Sheet: Sheet1
Supplementary Data 1. Cartesian coordinates of all optimized structures
A
P 2.177556 0.038907 0.060633
C 2.651507 1.811325 0.082147
C 3.405062 2.322274 1.148854
C 3.725020 3.671315 1.202897
C 3.301855 4.537996 0.203499
C 2.570141 4.034151 -0.869221
C 2.225103 2.666454 -0.945660
C 2.863777 6.007289 -2.144535
O 2.153634 4.805958 -1.907302
C 3.293187 -0.663391 1.321090
C 2.911388 -0.575824 2.666927
C 3.746463 -1.006822 3.696103
C 5.019782 -1.513918 3.327674
C 5.355381 -1.793875 1.990365
C 4.482259 -1.305251 1.009218
C 2.716579 -0.588755 -1.560131
C 3.998850 -0.403733 -2.071427
C 4.404851 -0.961541 -3.289743
C 3.436225 -1.712503 -4.004771
C 2.086907 -1.806552 -3.579237
C 1.771910 -1.256580 -2.338859
H 3.756125 1.663085 1.937720
H 4.317375 4.052559 2.032969
H 3.548986 5.595498 0.255172
H 2.526342 6.366701 -3.119676
H 2.644470 6.775943 -1.390996
H 3.946503 5.820455 -2.169356
H 1.920649 -0.174089 2.894783
H 4.748092 -1.449844 -0.034342
H 4.696570 0.208698 -1.505088
H 0.753439 -1.319793 -1.950405
C 1.509413 2.233603 -2.175730
C 0.156551 1.840513 -2.223810
P -0.755973 1.466271 -0.650284
C -2.532884 1.454909 -1.108448
C -3.004427 0.589023 -2.103344
C -4.337808 0.562039 -2.507792
C -5.242985 1.385834 -1.792246
C -4.811321 2.315557 -0.824428
C -3.449490 2.293706 -0.483896
H -3.094828 2.974885 0.285379
H -2.296528 -0.079104 -2.586424
C -0.572787 3.011754 0.305347
C -0.872422 4.233372 -0.299824
C -0.736661 5.452838 0.369272
C -0.322043 5.386454 1.723914
C 0.067081 4.175395 2.346052
C -0.088234 2.996441 1.609838
H 0.189223 2.032428 2.037523
H -1.199022 4.225759 -1.337628
C -0.456048 1.677009 -3.475411
C 0.262118 1.832406 -4.651964
C 1.613007 2.148807 -4.621021
C 2.222955 2.372920 -3.389164
O 3.524423 2.751106 -3.264285
C 4.204747 3.105828 -4.452187
H 5.178543 3.488864 -4.138914
H 4.354911 2.234837 -5.107074
H 3.662540 3.885553 -5.005603
H 2.168830 2.250303 -5.548618
H -0.241208 1.706014 -5.609499
H -1.516806 1.472772 -3.546288
N -3.867307 -2.929145 -0.203631
C -3.692775 -5.969717 1.033070
C -2.926118 -6.883521 1.738303
C -1.721972 -7.378466 1.213621
C -1.306671 -6.924985 -0.041584
C -2.063540 -6.005030 -0.764709
C -3.252173 -5.535015 -0.217591
H -4.630401 -5.590141 1.433171
H -3.268451 -7.236056 2.711612
H -0.380373 -7.310364 -0.468185
H -1.752514 -5.665413 -1.752141
C -0.914336 -8.378543 1.981159
H -0.720304 -8.040507 3.006670
H 0.050161 -8.577957 1.503104
H -1.443014 -9.336516 2.064532
S -4.233374 -4.340235 -1.090272
O -5.644762 -4.607925 -0.849749
O -3.688578 -4.222879 -2.444237
Rh -0.080670 -0.562371 0.359725
P 0.429971 -2.817448 1.126842
C 1.749702 -3.390410 2.272496
H 2.753307 -3.175804 1.893766
H 1.648772 -2.918351 3.254253
H 1.643209 -4.475636 2.396594
C 0.836359 -3.914291 -0.289264
H 0.111949 -3.820213 -1.104652
H 1.820099 -3.634829 -0.688047
H 0.866408 -4.962868 0.032811
C -0.970437 -3.659964 1.963821
H -1.082597 -3.215190 2.960302
H -1.936360 -3.559198 1.460625
H -0.744736 -4.727557 2.082535
C -5.076518 -2.750683 2.446435
C -4.984767 -2.006898 0.041302
H -4.671486 -1.001785 -0.286806
H -5.837765 -2.279882 -0.595563
C -2.614434 -2.318909 -0.663586
H -2.723409 -1.885401 -1.670311
H -1.875522 -3.128193 -0.777699
C -2.100882 -1.321494 0.276480
C -2.033855 -0.651242 1.336132
C -4.772316 -3.508984 3.473953
C -2.357759 0.028051 2.548354
C -3.617763 0.632013 2.701325
C -1.446304 0.068676 3.617027
C -3.966290 1.222970 3.909035
H -4.308146 0.622998 1.859342
C -1.803627 0.658623 4.822505
H -0.455865 -0.369557 3.474300
C -3.067293 1.229774 4.974896
H -4.948833 1.678860 4.020578
H -1.090545 0.680365 5.646124
H -3.346516 1.689167 5.921209
C -5.569198 -4.737487 3.813534
H -6.352053 -4.941774 3.076809
H -6.048664 -4.625663 4.795785
H -4.919852 -5.621676 3.888918
C -3.630069 -3.190727 4.395804
H -3.110315 -2.269033 4.112884
H -2.900972 -4.015471 4.401809
H -3.984494 -3.080633 5.430330
C -5.441083 -1.960919 1.470221
H -6.180012 -1.177078 1.674948
C 5.860124 -0.732131 -3.742470
C 0.983580 -2.456252 -4.430117
C 6.440284 0.532083 -3.083405
H 6.635097 0.397369 -2.012487
H 7.403136 0.773963 -3.547689
H 5.777087 1.396835 -3.194224
C 6.745103 -1.900441 -3.275627
H 7.784824 -1.735169 -3.587023
H 6.736716 -1.974823 -2.179845
H 6.431131 -2.870792 -3.668851
C 5.991589 -0.525118 -5.258712
H 7.020595 -0.228547 -5.495210
H 5.756793 -1.408828 -5.852499
H 5.327304 0.277789 -5.604650
C 1.233010 -3.957633 -4.631198
H 0.351400 -4.422068 -5.091008
H 2.080814 -4.153849 -5.290215
H 1.413864 -4.467017 -3.674324
C -0.391166 -2.317550 -3.764696
H -0.462372 -2.861964 -2.812714
H -0.651011 -1.265730 -3.574329
H -1.157940 -2.733835 -4.428038
C 0.881126 -1.752911 -5.792233
H 1.811460 -1.818284 -6.360845
H 0.080404 -2.210507 -6.387675
H 0.631729 -0.693103 -5.654430
O 3.736351 -2.303513 -5.211816
C 4.458044 -3.526069 -5.192930
H 4.061369 -4.151315 -5.999736
H 5.526818 -3.360568 -5.383092
H 4.335357 -4.052277 -4.237098
C 3.278020 -1.008283 5.160074
C 6.564217 -2.606128 1.486677
C 3.455605 -2.408943 5.769468
H 4.501142 -2.723194 5.789542
H 3.078764 -2.412737 6.800057
H 2.882605 -3.158985 5.207601
C 4.050013 0.022196 5.995623
H 3.603071 0.105795 6.994605
H 5.095983 -0.264713 6.129922
H 4.014971 1.017450 5.531868
C 1.789220 -0.668043 5.267819
H 1.559607 0.344204 4.916929
H 1.162847 -1.374823 4.704598
H 1.479239 -0.729191 6.317949
C 7.338756 -3.380975 2.559721
H 7.937264 -2.744174 3.215087
H 6.675690 -3.981909 3.190323
H 8.035216 -4.064118 2.057859
C 7.528858 -1.678352 0.734736
H 7.019932 -1.140114 -0.076546
H 7.973917 -0.925374 1.397239
H 8.349632 -2.255339 0.289390
C 6.041396 -3.671428 0.500570
H 5.348595 -4.361664 0.999490
H 5.522890 -3.247003 -0.367700
H 6.882632 -4.261991 0.117278
O 5.927476 -1.752108 4.336374
C 6.943661 -0.760299 4.395405
H 7.600382 -1.039260 5.223325
H 7.528216 -0.718630 3.465584
H 6.516235 0.235512 4.582217
C 0.620853 4.132612 3.780914
C -0.958469 6.767183 -0.408915
C 1.183424 2.747127 4.112382
H 0.410686 1.971069 4.076259
H 1.996270 2.456243 3.431578
H 1.587927 2.756287 5.132974
C 1.769382 5.130989 3.997829
H 2.554145 4.990621 3.244125
H 1.442367 6.170183 3.950700
H 2.220421 4.957523 4.983582
C -0.510463 4.406454 4.782079
H -0.135612 4.313316 5.810322
H -0.926140 5.411866 4.676647
H -1.327880 3.683977 4.655850
C 0.100795 7.820262 -0.039578
H 0.110458 8.611433 -0.799588
H -0.075548 8.295345 0.927322
H 1.104157 7.377159 0.001426
C -2.365306 7.347469 -0.193995
H -2.446127 8.316650 -0.703276
H -3.127224 6.687945 -0.622804
H -2.621513 7.506423 0.856027
C -0.834223 6.520688 -1.922262
H 0.097886 6.008263 -2.183496
H -1.667200 5.925650 -2.316496
H -0.861814 7.483083 -2.446906
O -0.172476 6.533443 2.468492
C -1.327982 7.175093 2.980035
H -1.144707 7.406585 4.036426
H -1.510981 8.119990 2.451158
H -2.217550 6.536231 2.902079
C -5.673067 3.415599 -0.166344
C -4.763610 -0.221273 -3.762346
C -4.889146 4.741179 -0.231268
H -4.628253 4.994599 -1.267234
H -5.504827 5.556954 0.167900
H -3.962304 4.726134 0.353942
C -7.016483 3.700736 -0.851871
H -7.423947 4.630892 -0.436388
H -6.903737 3.837998 -1.931802
H -7.770790 2.928304 -0.689651
C -5.910440 3.085748 1.313196
H -6.448749 2.136931 1.447359
H -4.960800 3.010743 1.859179
H -6.508066 3.874102 1.789068
C -5.286638 0.791674 -4.794276
H -5.568474 0.271667 -5.718752
H -6.165780 1.328321 -4.425942
H -4.512748 1.528066 -5.047873
C -5.842548 -1.278905 -3.493841
H -6.794046 -0.838089 -3.190763
H -6.025270 -1.852065 -4.411060
H -5.517838 -2.002072 -2.734463
C -3.581297 -0.960890 -4.396088
H -2.749692 -0.293847 -4.665475
H -3.192858 -1.756500 -3.746687
H -3.916709 -1.446971 -5.319729
O -6.580394 1.279051 -2.106641
C -7.331917 0.562470 -1.140284
H -8.382702 0.657895 -1.426519
H -7.055050 -0.501822 -1.129138
H -7.192296 0.971831 -0.129113
PMe3
P -0.000242 -0.000366 -0.614858
C -1.558509 -0.428978 0.282415
H -2.357014 0.268448 0.005838
H -1.891439 -1.434434 0.001700
H -1.435844 -0.397886 1.373796
C 1.151197 -1.134465 0.282237
H 0.949436 -2.174985 0.004560
H 2.188239 -0.917677 0.003218
H 1.061367 -1.045007 1.373606
C 0.407702 1.563875 0.281996
H 1.408774 1.910139 0.001833
H -0.299799 2.353284 0.005013
H 0.377562 1.441010 1.373416
TSA-B(R)
P 2.185040 -0.583667 0.087147
C 2.963719 1.006210 0.590705
C 3.634566 1.099459 1.818788
C 4.233121 2.291418 2.203265
C 4.156433 3.416612 1.392946
C 3.490148 3.332082 0.172227
C 2.888828 2.127866 -0.251510
C 4.347820 5.404862 -0.583815
O 3.370490 4.385204 -0.680255
C 2.922229 -1.733507 1.305781
C 2.242016 -1.944916 2.511149
C 2.777132 -2.742121 3.524533
C 4.051927 -3.319954 3.295973
C 4.679869 -3.270604 2.037939
C 4.107012 -2.419683 1.084877
C 2.978401 -0.922844 -1.522991
C 4.356203 -0.816761 -1.702470
C 4.981324 -1.129107 -2.914377
C 4.136248 -1.525850 -3.979708
C 2.721922 -1.479161 -3.883655
C 2.175967 -1.214082 -2.626607
H 3.711530 0.232795 2.470098
H 4.772103 2.345631 3.147491
H 4.614805 4.350839 1.708370
H 4.233681 6.016859 -1.482073
H 4.197054 6.043228 0.297861
H 5.358683 4.974994 -0.552004
H 1.268184 -1.466817 2.639035
H 4.600449 -2.324243 0.122148
H 4.958734 -0.464826 -0.868288
H 1.095002 -1.189870 -2.482208
C 2.268316 2.113402 -1.601588
C 0.886783 1.969045 -1.836493
P -0.257184 1.531503 -0.445912
C -1.913730 1.997706 -1.088864
C -2.481492 1.309065 -2.169251
C -3.684380 1.704044 -2.757499
C -4.397245 2.763255 -2.130929
C -3.858259 3.492849 -1.054810
C -2.614966 3.072110 -0.563131
H -2.172554 3.634977 0.252744
H -1.929991 0.471755 -2.593456
C 0.104744 2.799587 0.816779
C 0.191274 4.154464 0.489641
C 0.402568 5.141777 1.455624
C 0.526643 4.700717 2.799621
C 0.549935 3.332097 3.152867
C 0.316412 2.405460 2.134688
H 0.292719 1.338775 2.354604
H 0.103251 4.439221 -0.557552
C 0.398889 2.094133 -3.144783
C 1.259242 2.321178 -4.208305
C 2.627528 2.431188 -4.001044
C 3.125017 2.339983 -2.702884
O 4.447932 2.459861 -2.407728
C 5.297957 2.894200 -3.450325
H 6.285131 3.026830 -3.001335
H 5.367498 2.148042 -4.255663
H 4.953213 3.849065 -3.871919
H 3.294235 2.594839 -4.843008
H 0.855896 2.415304 -5.215903
H -0.665686 2.042502 -3.342313
N -4.590680 -1.626505 -1.551883
C -7.015015 -4.037155 -0.449354
C -7.332119 -4.882126 0.605283
C -6.387425 -5.772611 1.131730
C -5.109653 -5.801599 0.561510
C -4.777347 -4.973003 -0.504008
C -5.733408 -4.084828 -0.998788
H -7.756309 -3.360911 -0.869922
H -8.337972 -4.860885 1.025319
H -4.367940 -6.498638 0.952479
H -3.799062 -5.036598 -0.979368
C -6.747512 -6.686832 2.261828
H -7.339048 -6.172786 3.029384
H -5.859155 -7.108548 2.744260
H -7.356383 -7.530126 1.911486
S -5.303098 -2.953797 -2.299541
O -6.543945 -2.461375 -2.878734
O -4.220603 -3.551413 -3.071505
Rh -0.114485 -0.717490 0.139462
P -0.085246 -3.095502 -0.013678
C 1.377532 -4.186126 0.216617
H 2.210464 -3.843766 -0.407556
H 1.720177 -4.206948 1.255748
H 1.109163 -5.204870 -0.090825
C -0.485709 -3.668935 -1.720247
H -1.280067 -3.104876 -2.212798
H 0.419668 -3.562242 -2.329555
H -0.766158 -4.730760 -1.712747
C -1.282766 -4.027049 1.026980
H -0.969283 -3.966664 2.077543
H -2.287103 -3.597987 0.954302
H -1.323117 -5.086197 0.740790
C -5.200430 -1.460923 1.583421
C -5.395955 -0.674099 -0.795695
H -5.306954 0.313832 -1.263844
H -6.448988 -0.972993 -0.855036
C -3.230121 -1.811389 -1.066697
H -2.506747 -1.464098 -1.820637
H -3.033761 -2.885402 -0.919787
C -3.001044 -1.058797 0.183647
C -2.084121 -0.657864 1.001093
C -5.513505 -2.301847 2.532992
C -2.273522 -0.122456 2.346438
C -2.676357 1.208448 2.537972
C -2.180818 -0.962812 3.462537
C -3.005216 1.668151 3.807697
H -2.745524 1.872085 1.676041
C -2.502397 -0.496671 4.733502
H -1.874787 -1.997531 3.317914
C -2.922600 0.819589 4.911015
H -3.329781 2.700957 3.934977
H -2.426232 -1.167826 5.588264
H -3.174490 1.186640 5.904322
C -6.886511 -2.254053 3.153130
H -7.529779 -1.497233 2.696364
H -6.807302 -2.038186 4.226675
H -7.377400 -3.231342 3.053422
C -4.571103 -3.323397 3.101558
H -3.661426 -3.426514 2.504322
H -5.059928 -4.304016 3.162296
H -4.282328 -3.036151 4.122019
C -4.898304 -0.558759 0.634694
H -4.675808 0.459754 0.973785
C 6.518328 -1.031948 -2.981241
C 1.804829 -1.687136 -5.101808
C 7.035624 -0.007019 -1.954785
H 6.959508 -0.368502 -0.922244
H 8.098439 0.188312 -2.138315
H 6.493696 0.943547 -2.012221
C 7.140015 -2.384760 -2.596251
H 8.235694 -2.324820 -2.635663
H 6.861233 -2.659814 -1.570526
H 6.826861 -3.204981 -3.249135
C 7.046061 -0.578159 -4.349852
H 8.124245 -0.391228 -4.274118
H 6.894048 -1.305037 -5.147945
H 6.570104 0.356968 -4.670678
C 1.867892 -3.134684 -5.608263
H 1.108158 -3.291321 -6.384516
H 2.836870 -3.378090 -6.049857
H 1.667810 -3.853201 -4.802118
C 0.340715 -1.387072 -4.754898
H -0.080494 -2.090797 -4.025352
H 0.216268 -0.369834 -4.358964
H -0.268698 -1.468467 -5.662925
C 2.189917 -0.725840 -6.238367
H 3.207559 -0.893993 -6.597332
H 1.501740 -0.860623 -7.082844
H 2.107827 0.316555 -5.906266
O 4.657919 -1.894095 -5.201078
C 5.183205 -3.208197 -5.308339
H 4.972271 -3.558446 -6.324124
H 6.271664 -3.218390 -5.160675
H 4.714164 -3.890536 -4.586867
C 1.976571 -3.053904 4.796807
C 5.901341 -4.090226 1.578952
C 1.809360 -4.576649 4.932145
H 2.767838 -5.090708 5.032789
H 1.205141 -4.809115 5.818656
H 1.286363 -4.990310 4.058242
C 2.644402 -2.489964 6.058558
H 1.959774 -2.577862 6.912064
H 3.556190 -3.032811 6.316822
H 2.888342 -1.425719 5.939825
C 0.570707 -2.461588 4.715131
H 0.563858 -1.365539 4.669840
H 0.032797 -2.834570 3.833430
H -0.002979 -2.758490 5.601906
C 6.326134 -5.233790 2.508392
H 6.783184 -4.897487 3.441481
H 5.487115 -5.889190 2.763588
H 7.077212 -5.840290 1.986974
C 7.095533 -3.153396 1.353098
H 6.845310 -2.339046 0.659624
H 7.436972 -2.692154 2.288539
H 7.943579 -3.705821 0.927742
C 5.541148 -4.764552 0.238145
H 4.689327 -5.446269 0.359650
H 5.287237 -4.052934 -0.556381
H 6.394565 -5.354378 -0.118921
O 4.658939 -3.965844 4.351813
C 5.710430 -3.200387 4.924046
H 6.134495 -3.807699 5.728037
H 6.494727 -2.971622 4.188780
H 5.333019 -2.253717 5.337260
C 0.837509 2.856382 4.586986
C 0.549212 6.613719 1.022279
C 0.847392 1.325219 4.663711
H -0.123388 0.887309 4.394370
H 1.616757 0.884653 4.011795
H 1.071599 1.016029 5.693017
C 2.218373 3.340511 5.052888
H 3.007717 2.925149 4.416162
H 2.299209 4.430105 5.037695
H 2.402603 2.997247 6.079641
C -0.228365 3.356820 5.574087
H -0.119188 2.833439 6.533235
H -0.131891 4.425733 5.775978
H -1.242469 3.159960 5.205824
C 1.754155 7.262129 1.726325
H 1.983102 8.224492 1.251655
H 1.594715 7.442937 2.790504
H 2.641530 6.621217 1.638208
C -0.743662 7.436104 1.286685
H -0.518193 8.395121 1.769370
H -1.256565 7.667319 0.346526
H -1.469679 6.909761 1.915184
C 0.831168 6.714006 -0.485635
H 1.701459 6.120756 -0.787049
H -0.024173 6.394531 -1.093557
H 1.021647 7.763245 -0.741670
O 0.737507 5.589394 3.830887
C -0.352561 6.389618 4.259036
H -0.259235 6.505189 5.344202
H -0.324940 7.385814 3.800018
H -1.316001 5.911689 4.032465
C -4.390295 4.799304 -0.428308
C -4.093982 1.136970 -4.130944
C -3.337548 5.888653 -0.709271
H -3.225543 6.060194 -1.787156
H -3.642810 6.836136 -0.246177
H -2.351761 5.626476 -0.305943
C -5.721293 5.343046 -0.955782
H -5.886814 6.331029 -0.507883
H -5.725725 5.462032 -2.041999
H -6.579325 4.726912 -0.672886
C -4.519052 4.623391 1.094249
H -5.208125 3.806187 1.350009
H -3.553133 4.410196 1.573630
H -4.909732 5.543444 1.547777
C -3.928715 2.279540 -5.148877
H -4.184677 1.924180 -6.155381
H -4.583373 3.124792 -4.912419
H -2.892325 2.642269 -5.175560
C -5.533992 0.614211 -4.215828
H -6.266975 1.422948 -4.192221
H -5.667911 0.084440 -5.166981
H -5.764142 -0.110624 -3.426954
C -3.171838 -0.007822 -4.564248
H -2.123794 0.306700 -4.652184
H -3.223890 -0.868996 -3.882978
H -3.482093 -0.365544 -5.552651
O -5.627509 3.114062 -2.646513
C -6.731719 2.583959 -1.929247
H -7.599835 3.200499 -2.178675
H -6.934484 1.543628 -2.220877
H -6.560787 2.619629 -0.842777
BR
P 2.181969 -0.583114 0.007541
C 2.940932 0.974371 0.631944
C 3.694287 0.966242 1.813922
C 4.310266 2.127494 2.260001
C 4.160894 3.321301 1.566411
C 3.404503 3.338474 0.396537
C 2.797161 2.164684 -0.099830
C 4.150980 5.508933 -0.184722
O 3.215851 4.459422 -0.348757
C 2.944619 -1.822702 1.123409
C 2.265653 -2.128530 2.309450
C 2.798829 -3.005396 3.256360
C 4.072601 -3.562169 2.984402
C 4.701480 -3.414206 1.734307
C 4.127693 -2.494117 0.847819
C 3.005017 -0.758893 -1.614175
C 4.385903 -0.613980 -1.734550
C 5.061838 -0.788107 -2.946319
C 4.264261 -1.097068 -4.073457
C 2.846867 -1.076860 -4.027032
C 2.246974 -0.946452 -2.771603
H 3.825765 0.044142 2.374678
H 4.920218 2.103761 3.161111
H 4.633221 4.229005 1.933617
H 3.954870 6.215475 -0.994926
H 4.025708 6.029369 0.775020
H 5.180297 5.131223 -0.261167
H 1.294141 -1.658158 2.477121
H 4.619854 -2.329491 -0.106344
H 4.951308 -0.339219 -0.847669
H 1.160120 -0.944080 -2.680478
C 2.140877 2.255898 -1.430917
C 0.756354 2.122517 -1.658234
P -0.378337 1.585474 -0.292017
C -2.040976 1.987304 -0.951298
C -2.484656 1.287314 -2.078695
C -3.650274 1.631647 -2.763084
C -4.465638 2.639649 -2.181637
C -4.075792 3.348946 -1.023458
C -2.844850 2.999668 -0.446142
H -2.495957 3.554149 0.420039
H -1.846602 0.495824 -2.469200
C -0.025842 2.779186 1.041638
C -0.042694 4.156292 0.822775
C 0.248436 5.077571 1.835935
C 0.508219 4.541696 3.124314
C 0.625948 3.150584 3.361648
C 0.350760 2.297067 2.294263
H 0.410813 1.216990 2.422960
H -0.259024 4.516378 -0.181285
C 0.246808 2.379481 -2.940043
C 1.086817 2.716680 -3.989540
C 2.457924 2.806388 -3.796553
C 2.977287 2.592267 -2.521916
O 4.304324 2.695405 -2.241025
C 5.140990 3.165145 -3.279131
H 6.144140 3.236075 -2.852157
H 5.157965 2.467364 -4.129580
H 4.821019 4.155957 -3.631998
H 3.107595 3.059690 -4.628932
H 0.665090 2.908278 -4.975618
H -0.819417 2.346806 -3.126699
N -4.699288 -1.440027 -1.422015
C -7.012694 -3.900002 -0.225984
C -7.196619 -4.877295 0.743115
C -6.243995 -5.882862 0.952605
C -5.096884 -5.890044 0.151820
C -4.900438 -4.925458 -0.829857
C -5.858186 -3.927458 -1.008412
H -7.764403 -3.132312 -0.398849
H -8.103759 -4.867979 1.347595
H -4.350998 -6.672596 0.293753
H -4.030260 -4.960635 -1.483811
C -6.463522 -6.932183 1.998256
H -6.859607 -6.502507 2.926720
H -5.538923 -7.467336 2.239635
H -7.193645 -7.680140 1.663390
S -5.570372 -2.644722 -2.203500
O -6.854457 -2.037333 -2.528608
O -4.648532 -3.181906 -3.197318
Rh -0.237674 -0.734094 0.244510
P -0.163993 -3.006020 -0.373855
C 1.365203 -4.025421 -0.366852
H 2.165651 -3.531144 -0.929668
H 1.726091 -4.207435 0.650530
H 1.146830 -4.988226 -0.846406
C -0.602433 -3.260065 -2.146320
H -1.357280 -2.562579 -2.517590
H 0.307254 -3.120447 -2.741265
H -0.960251 -4.285280 -2.309348
C -1.260485 -4.193237 0.499440
H -0.938957 -4.271613 1.545719
H -2.304430 -3.867426 0.489753
H -1.201642 -5.191077 0.045081
C -4.393919 -1.779281 1.415140
C -5.373343 -0.483204 -0.542937
H -5.312911 0.525339 -0.973027
H -6.436687 -0.741014 -0.445655
C -3.360929 -1.769939 -0.939890
H -2.592544 -1.218853 -1.499838
H -3.172422 -2.840199 -1.089412
C -3.282101 -1.335665 0.510401
C -2.024929 -0.815581 1.034768
C -4.805665 -2.584560 2.395220
C -2.142633 -0.302731 2.419077
C -2.469335 1.042069 2.650477
C -2.075910 -1.166469 3.520069
C -2.726227 1.499450 3.938001
H -2.545752 1.725589 1.805611
C -2.322559 -0.705539 4.808876
H -1.848062 -2.216173 3.351667
C -2.656478 0.629837 5.024142
H -2.977092 2.549852 4.088443
H -2.259356 -1.398382 5.647215
H -2.852355 0.992513 6.031444
C -6.107292 -2.301190 3.079562
H -6.671260 -1.501177 2.589473
H -5.927754 -2.001282 4.122730
H -6.740136 -3.198577 3.117180
C -4.046680 -3.755704 2.923352
H -3.112168 -3.937432 2.387121
H -4.651761 -4.670575 2.876844
H -3.804484 -3.598417 3.985076
C -4.635976 -0.524595 0.774011
H -4.571704 0.404681 1.345664
C 6.595970 -0.636482 -2.943399
C 1.991893 -1.162415 -5.302228
C 7.029902 0.313896 -1.809886
H 6.942464 -0.144219 -0.817119
H 8.085816 0.577931 -1.939115
H 6.439614 1.237840 -1.798497
C 7.252972 -1.995327 -2.652312
H 8.344268 -1.886837 -2.599388
H 6.912525 -2.389958 -1.686569
H 7.029915 -2.752964 -3.409426
C 7.161492 -0.046896 -4.243190
H 8.231455 0.153565 -4.108260
H 7.057182 -0.699054 -5.110710
H 6.677232 0.904651 -4.494475
C 2.093572 -2.548500 -5.952666
H 1.371491 -2.627816 -6.775442
H 3.083843 -2.740237 -6.371103
H 1.862469 -3.345872 -5.233235
C 0.512773 -0.906234 -4.997694
H 0.055401 -1.687838 -4.378522
H 0.366848 0.057893 -4.493324
H -0.050787 -0.878403 -5.937944
C 2.417002 -0.078746 -6.307197
H 3.458605 -0.182029 -6.617371
H 1.785285 -0.139303 -7.202719
H 2.281296 0.919932 -5.872797
O 4.834679 -1.347992 -5.302346
C 5.397016 -2.637562 -5.494145
H 5.241127 -2.904296 -6.544504
H 6.477184 -2.637647 -5.295733
H 4.912264 -3.387874 -4.855103
C 2.000010 -3.421907 4.498398
C 5.932149 -4.190505 1.224781
C 1.822579 -4.949192 4.497255
H 2.777810 -5.476743 4.545733
H 1.221165 -5.256474 5.362585
H 1.292734 -5.278267 3.592155
C 2.669277 -2.976404 5.805918
H 1.977072 -3.124453 6.644810
H 3.571145 -3.552505 6.024619
H 2.930085 -1.910018 5.779077
C 0.599923 -2.814117 4.468167
H 0.604995 -1.717940 4.518783
H 0.061401 -3.104099 3.556166
H 0.020686 -3.180858 5.325094
C 6.347514 -5.404924 2.064256
H 6.800119 -5.144048 3.023538
H 5.504500 -6.074571 2.262545
H 7.100246 -5.971960 1.502179
C 7.125130 -3.233178 1.097983
H 6.875894 -2.354503 0.488562
H 7.460490 -2.865216 2.075960
H 7.976925 -3.738595 0.624556
C 5.595644 -4.753650 -0.171806
H 4.755601 -5.458099 -0.116175
H 5.335044 -3.983346 -0.907348
H 6.461706 -5.298228 -0.568149
O 4.677238 -4.290268 3.986034
C 5.724166 -3.572345 4.623869
H 6.155410 -4.247737 5.367323
H 6.504077 -3.270706 3.910825
H 5.340395 -2.671101 5.123519
C 1.033036 2.579732 4.731461
C 0.354840 6.573862 1.469338
C 1.074135 1.047130 4.693303
H 0.092541 0.611454 4.460806
H 1.800163 0.671607 3.957318
H 1.377879 0.667607 5.677475
C 2.432426 3.066885 5.134135
H 3.189454 2.691986 4.437804
H 2.494814 4.158168 5.158985
H 2.680553 2.687860 6.134606
C 0.039736 2.987150 5.832392
H 0.192702 2.357961 6.718927
H 0.183406 4.023529 6.143616
H -1.001237 2.857820 5.513716
C 1.531486 7.242305 2.199112
H 1.744642 8.214573 1.738081
H 1.349933 7.414976 3.261379
H 2.437595 6.626761 2.124672
C -0.947069 7.341562 1.745102
H -0.815817 8.398990 1.480578
H -1.766211 6.950522 1.130629
H -1.269005 7.303636 2.787634
C 0.623911 6.735133 -0.037650
H 1.462922 6.118298 -0.376812
H -0.250752 6.478597 -0.647511
H 0.855304 7.785256 -0.251177
O 0.756992 5.358638 4.204020
C -0.331598 6.076367 4.762296
H -0.292071 5.958989 5.851269
H -0.252015 7.146278 4.530473
H -1.294709 5.694246 4.398960
C -4.858703 4.488755 -0.338270
C -3.910595 1.061101 -4.169142
C -3.875276 5.545697 0.202016
H -3.191190 5.899073 -0.580925
H -4.435504 6.412004 0.572943
H -3.271004 5.184296 1.042682
C -5.831646 5.252727 -1.248945
H -6.165526 6.155905 -0.723571
H -5.352906 5.565634 -2.182754
H -6.729111 4.689769 -1.509700
C -5.616984 3.914371 0.869912
H -6.360720 3.161755 0.579026
H -4.925732 3.437738 1.579455
H -6.147796 4.712263 1.405387
C -3.652334 2.203675 -5.166950
H -3.812096 1.848597 -6.193337
H -4.330206 3.046056 -4.991214
H -2.619046 2.571331 -5.097789
C -5.328914 0.523338 -4.398711
H -6.060298 1.325675 -4.513706
H -5.346154 -0.064476 -5.324626
H -5.653463 -0.145436 -3.594934
C -2.942596 -0.081129 -4.492695
H -1.895066 0.242463 -4.489223
H -3.058998 -0.926660 -3.799870
H -3.155279 -0.461345 -5.498512
O -5.628233 2.973377 -2.839809
C -6.815942 2.398356 -2.314737
H -7.646707 2.873040 -2.843851
H -6.854394 1.314381 -2.486953
H -6.919338 2.591922 -1.238334
C
P 1.954758 0.341911 0.071112
C 1.985713 2.117298 -0.456853
C 2.590666 3.079859 0.357601
C 2.777600 4.375212 -0.111857
C 2.364144 4.731278 -1.389128
C 1.705877 3.791115 -2.184272
C 1.509701 2.472577 -1.735929
C 1.750069 5.161667 -4.112132
O 1.165795 4.090349 -3.394963
C 3.115012 0.349844 1.503095
C 2.628541 0.454989 2.814224
C 3.492313 0.484618 3.917281
C 4.885314 0.439275 3.660083
C 5.404018 0.192029 2.376579
C 4.486723 0.205682 1.322175
C 2.888712 -0.362657 -1.345225
C 4.018373 0.292277 -1.837333
C 4.803438 -0.220306 -2.874614
C 4.401004 -1.466571 -3.409265
C 3.186861 -2.096637 -3.034584
C 2.455432 -1.518342 -1.993869
H 2.951758 2.810457 1.347363
H 3.262108 5.115587 0.522232
H 2.522424 5.743682 -1.753627
H 1.336698 5.108122 -5.121740
H 1.494775 6.138181 -3.676226
H 2.843578 5.054853 -4.151048
H 1.546170 0.489613 2.964954
H 4.869050 0.069481 0.316484
H 4.290335 1.251680 -1.404352
H 1.519778 -1.968160 -1.659149
C 0.836836 1.497768 -2.624407
C -0.289700 0.763464 -2.215664
P -1.129753 0.914116 -0.587695
C -2.905819 1.258049 -0.998323
C -3.495551 1.072037 -2.247227
C -4.818769 1.435585 -2.504651
C -5.521466 2.122970 -1.486809
C -4.983337 2.287584 -0.189496
C -3.687545 1.810266 0.017356
H -3.248456 1.923051 1.003019
H -2.914885 0.636600 -3.049530
C -0.892443 2.531247 0.242478
C -1.092741 3.746903 -0.412772
C -1.248128 4.952964 0.276205
C -1.258339 4.884389 1.699304
C -1.107008 3.661771 2.393308
C -0.887541 2.507818 1.631022
H -0.756676 1.539099 2.113565
H -1.124060 3.743397 -1.500521
C -0.768063 -0.290036 -3.018947
C -0.235231 -0.516751 -4.275948
C 0.826804 0.254932 -4.735135
C 1.390929 1.215322 -3.899426
O 2.513440 1.901079 -4.231750
C 3.003979 1.734450 -5.547152
H 3.871205 2.394135 -5.630483
H 3.318420 0.696396 -5.732162
H 2.250708 2.024129 -6.292739
H 1.247147 0.062330 -5.717413
H -0.638266 -1.312667 -4.900896
H -1.560582 -0.941015 -2.652807
N -2.469279 -3.962314 -1.493233
C -4.281442 -6.424900 0.163112
C -4.501141 -6.956484 1.426933
C -3.444968 -7.465099 2.195681
C -2.155784 -7.438549 1.653481
C -1.917573 -6.910572 0.387716
C -2.983495 -6.398743 -0.352260
H -5.107990 -6.056260 -0.441710
H -5.514691 -6.989628 1.825968
H -1.325609 -7.850202 2.228483
H -0.918208 -6.915489 -0.044006
C -3.702706 -8.039249 3.554583
H -2.777143 -8.361950 4.042680
H -4.367679 -8.909904 3.500782
H -4.194208 -7.311505 4.212640
S -2.671810 -5.586753 -1.906273
O -3.884817 -5.647930 -2.707043
O -1.365642 -6.026078 -2.382025
Rh -0.124873 -0.945368 0.439987
P 1.380035 -2.858595 1.321506
C 1.698831 -2.810601 3.128089
H 2.013563 -1.814983 3.450156
H 0.796223 -3.089644 3.679970
H 2.495027 -3.524251 3.375283
C 3.104958 -3.002405 0.686314
H 3.660327 -3.678629 1.348213
H 3.100131 -3.431683 -0.321116
H 3.634107 -2.049095 0.642674
C 1.018730 -4.666265 1.188161
H 0.096850 -4.944035 1.707323
H 0.953951 -4.988025 0.143140
H 1.850004 -5.203977 1.661206
C -3.293651 -1.442977 0.876269
C -1.299838 -3.684860 -0.635617
H -0.395980 -3.669866 -1.252356
H -1.178692 -4.459962 0.133359
C -1.657605 -2.365121 -0.021727
C -1.983397 -1.951015 1.315301
C -4.453023 -1.134759 1.490553
C -1.691741 -2.453343 2.668720
C -1.396901 -1.561141 3.706597
C -1.857332 -3.810914 2.975603
C -1.279437 -2.003789 5.018056
H -1.268129 -0.506931 3.456916
C -1.710522 -4.261492 4.286080
H -2.133714 -4.512939 2.185891
C -1.429026 -3.360114 5.311446
H -1.068774 -1.290587 5.813987
H -1.835973 -5.321248 4.505794
H -1.332925 -3.711952 6.336649
C -5.697109 -0.981771 0.676228
H -5.490611 -0.975054 -0.400793
H -6.223740 -0.045716 0.915419
H -6.411543 -1.792847 0.884620
C -4.591157 -1.036638 2.983954
H -3.883274 -0.324636 3.426950
H -4.403018 -2.002657 3.473532
H -5.600717 -0.719613 3.268637
C -3.023692 -1.907231 -0.538456
H -3.083456 -1.187751 -1.359356
C 2.974963 0.447300 5.365721
C 3.480995 -0.833713 6.050007
H 4.572596 -0.886327 6.068790
H 3.123540 -0.863584 7.087467
H 3.098303 -1.730609 5.545296
C 3.412529 1.671263 6.187819
H 2.829009 1.713355 7.116294
H 4.465950 1.627055 6.469615
H 3.230742 2.609212 5.646744
C 1.450611 0.419283 5.406393
H 1.029046 1.353596 5.026682
H 1.020442 -0.414062 4.835125
H 1.114870 0.309457 6.445261
C 6.869116 -0.125907 2.015030
C 6.880980 -1.339034 1.058718
H 6.442379 -2.220807 1.543523
H 6.342814 -1.173677 0.117922
H 7.916518 -1.584114 0.792698
C 7.768141 -0.531741 3.190007
H 8.034231 0.296331 3.850219
H 7.311035 -1.315518 3.802772
H 8.707493 -0.928784 2.785750
C 7.488427 1.079063 1.292841
H 8.478630 0.823870 0.893134
H 6.863127 1.413268 0.454772
H 7.615453 1.938246 1.963176
O 5.734054 0.599576 4.731432
C 6.342297 1.883432 4.772175
H 7.006675 1.883208 5.640105
H 6.929240 2.085303 3.866194
H 5.589627 2.676218 4.886277
C 6.026316 0.608243 -3.324359
C 2.671646 -3.360666 -3.746971
C 5.757466 2.111944 -3.106566
H 4.796911 2.424986 -3.531912
H 5.756635 2.397369 -2.047351
H 6.554393 2.694856 -3.582790
C 7.246502 0.251576 -2.461127
H 8.112653 0.857215 -2.758318
H 7.044525 0.458281 -1.403631
H 7.535362 -0.801877 -2.535560
C 6.382733 0.443802 -4.809732
H 7.143470 1.188035 -5.075642
H 6.787667 -0.536026 -5.064581
H 5.516443 0.611952 -5.458382
C 3.648777 -4.539552 -3.604407
H 3.145332 -5.469856 -3.895312
H 4.525399 -4.434786 -4.245166
H 3.989272 -4.662134 -2.566924
C 1.339856 -3.828476 -3.155925
H 1.451045 -4.134612 -2.104633
H 0.558296 -3.058210 -3.208264
H 0.969415 -4.703803 -3.700087
C 2.439341 -3.069901 -5.237206
H 1.665320 -2.303807 -5.367349
H 3.353055 -2.728943 -5.732425
H 2.094481 -3.979378 -5.745674
O 5.143453 -2.091915 -4.387304
C 6.305505 -2.778722 -3.943459
H 6.480464 -3.597136 -4.648339
H 7.189053 -2.127702 -3.946388
H 6.166210 -3.193276 -2.935606
C -1.101159 3.552663 3.927436
C 0.303831 3.928682 4.419814
H 0.534612 4.970722 4.170567
H 0.383286 3.811673 5.509809
H 1.070135 3.293934 3.952902
C -1.429431 2.118026 4.363515
H -2.420449 1.803815 4.003726
H -0.699721 1.384506 4.012932
H -1.435765 2.054938 5.458799
C -2.134796 4.443287 4.635794
H -2.294941 4.072372 5.655511
H -1.803343 5.478325 4.720195
H -3.109505 4.426378 4.129153
C -1.435242 6.254361 -0.533127
C -2.927408 6.618602 -0.615314
H -3.055521 7.540971 -1.197003
H -3.478561 5.818869 -1.129688
H -3.407820 6.767700 0.353245
C -0.583455 7.410902 0.014935
H -0.702056 8.288256 -0.633159
H -0.820906 7.712272 1.033961
H 0.479052 7.133931 0.003885
C -0.980664 6.083127 -1.987737
H 0.061097 5.759239 -2.038242
H -1.588348 5.368783 -2.554701
H -1.063281 7.049170 -2.500375
O -1.287375 6.019702 2.479279
C -2.497499 6.742510 2.653723
H -2.513579 7.103286 3.686976
H -2.542052 7.612778 1.987266
H -3.377658 6.109633 2.487341
C -5.680919 2.993020 0.993164
C -5.486055 0.987872 -3.816617
C -6.037284 2.150337 -4.654352
H -6.317884 1.783720 -5.649738
H -6.931706 2.591664 -4.211434
H -5.288318 2.940176 -4.796557
C -6.630710 0.024864 -3.462307
H -7.136750 -0.312476 -4.376067
H -6.244252 -0.867531 -2.950900
H -7.375662 0.497569 -2.815581
C -4.507357 0.216299 -4.710773
H -3.663036 0.834477 -5.043613
H -4.102979 -0.677374 -4.215433
H -5.035081 -0.125316 -5.608375
C -5.269843 4.473154 1.004744
H -5.583887 5.018357 0.108396
H -5.708065 4.983108 1.874623
H -4.175300 4.559792 1.072771
C -7.210175 2.856747 0.991654
H -7.604407 3.222512 1.947833
H -7.704516 3.419951 0.199692
H -7.519394 1.809392 0.884335
C -5.203638 2.412724 2.335584
H -5.342573 1.328189 2.384323
H -4.148635 2.630992 2.544948
H -5.784111 2.862041 3.150377
O -6.788522 2.571390 -1.794820
C -6.876137 3.943111 -2.150583
H -7.798280 4.061430 -2.726939
H -6.933823 4.589465 -1.264664
H -6.021337 4.254556 -2.766226
C -3.637828 -3.247161 -0.943771
H -4.050403 -3.762608 -0.055243
H -4.418936 -3.182790 -1.707188
D
P -2.055092 -0.413233 -0.261332
C -2.222507 0.699800 -1.718192
C -2.409256 0.180011 -3.004429
C -2.600089 1.036909 -4.080662
C -2.559121 2.413487 -3.902654
C -2.329545 2.938652 -2.629582
C -2.198010 2.092995 -1.504525
C -2.392212 5.153256 -3.470145
O -2.206970 4.264324 -2.384734
C -2.716388 -2.056519 -0.762808
C -2.069322 -2.836025 -1.732677
C -2.553270 -4.084595 -2.126466
C -3.704842 -4.576733 -1.461191
C -4.251025 -3.926927 -0.337188
C -3.777147 -2.637065 -0.068796
C -3.475004 0.212734 0.722296
C -4.687764 0.331598 0.047395
C -5.878067 0.691154 0.683129
C -5.805584 0.867908 2.085279
C -4.572995 0.874145 2.787457
C -3.420710 0.540860 2.072576
H -2.460462 -0.894388 -3.159952
H -2.777903 0.629393 -5.074491
H -2.705159 3.073716 -4.752398
H -2.286782 6.158003 -3.054012
H -1.629251 5.002936 -4.248368
H -3.392939 5.045227 -3.910779
H -1.179395 -2.435475 -2.209402
H -4.255663 -2.081536 0.732836
H -4.706382 0.123387 -1.020319
H -2.455621 0.534275 2.572821
C -2.117657 2.719653 -0.155709
C -1.029273 2.558088 0.724996
P 0.463142 1.630737 0.142839
C 1.724522 1.971607 1.421454
C 1.506785 1.460044 2.707734
C 3.938526 2.758189 2.124712
C 2.918386 2.635815 1.167143
H 3.074555 3.065555 0.180004
H 0.557352 0.963643 2.906211
C 0.866443 2.759607 -1.249441
C 1.001192 4.117164 -0.970029
C 1.202392 5.075028 -1.966747
C 1.439485 4.579411 -3.268750
C 1.217430 3.223653 -3.615703
C 0.880189 2.349557 -2.580996
H 0.635715 1.311769 -2.798207
H 0.902015 4.450262 0.063426
C -1.027143 3.210485 1.964820
C -2.091715 4.020582 2.336705
C -3.176265 4.192161 1.489299
C -3.194806 3.538104 0.257672
O -4.234246 3.638902 -0.606877
C -5.260739 4.555888 -0.280345
H -5.966303 4.528480 -1.113650
H -5.780567 4.265367 0.644982
H -4.863104 5.574342 -0.169771
H -4.004333 4.825864 1.791748
H -2.072507 4.532603 3.297992
H -0.174640 3.124400 2.631448
N 5.695377 -1.608867 1.664282
C 6.036941 -1.973319 -1.805486
C 5.399423 -2.603613 -2.867183
C 5.189728 -3.988788 -2.868746
C 5.665980 -4.733251 -1.784480
C 6.297570 -4.118165 -0.709496
C 6.465751 -2.733043 -0.714174
H 6.231952 -0.902213 -1.823097
H 5.069382 -2.010900 -3.721587
H 5.533574 -5.815087 -1.780341
H 6.683938 -4.705880 0.121116
C 4.477627 -4.652105 -4.007863
H 4.939612 -4.408528 -4.972247
H 3.428974 -4.325088 -4.072486
H 4.474778 -5.742002 -3.903119
S 7.083184 -1.916025 0.742884
O 7.570476 -0.598983 0.354084
O 7.866858 -2.877755 1.502539
C 4.758122 -0.621695 1.034927
H 4.967730 0.377247 1.427723
H 4.924138 -0.594947 -0.046312
C 3.626657 -2.573205 1.580219
C 2.777442 -3.016398 0.612993
C 1.942861 -0.913376 -0.871389
C 2.601408 -4.396067 0.164118
C 2.295928 -4.786434 -1.148249
C 2.827589 -5.414145 1.110454
C 2.191924 -6.130177 -1.491386
H 2.179388 -4.036776 -1.921985
C 2.732123 -6.756678 0.766540
H 3.076082 -5.135745 2.135637
C 2.400512 -7.122956 -0.536729
H 1.952494 -6.399260 -2.519912
H 2.907921 -7.520614 1.521275
H 2.311666 -8.173288 -0.806309
C 2.882680 0.181223 -1.338161
H 3.201011 0.854647 -0.536387
H 2.463746 0.781098 -2.145081
H 3.788299 -0.297122 -1.742217
C 3.354534 -1.126671 1.372850
H 2.908715 -0.573222 2.210552
Rh 0.277364 -0.693848 0.213938
P -0.287494 -2.526038 1.735251
C -1.752165 -2.178154 2.784515
H -1.548323 -1.312277 3.424586
H -2.645664 -1.964704 2.194460
H -1.959309 -3.043554 3.427181
C -0.703812 -4.212095 1.138226
H -1.670363 -4.197548 0.621936
H 0.051021 -4.584798 0.439044
H -0.766784 -4.905382 1.987365
C 0.894852 -2.871052 3.104583
H 1.543166 -3.716904 2.869071
H 1.526519 -1.998193 3.304890
H 0.332943 -3.111837 4.014378
C 2.358754 -1.610264 0.297368
C 1.425294 -1.696588 -2.057084
H 0.813685 -1.064197 -2.717045
H 2.265691 -2.077079 -2.665767
H 0.818320 -2.550992 -1.747159
C -5.272607 -4.506558 0.664402
C -4.715407 -4.291795 2.087382
H -3.728484 -4.758406 2.205730
H -4.624269 -3.231739 2.355844
H -5.391193 -4.749786 2.819731
C -6.598052 -3.741331 0.569773
H -6.448436 -2.669476 0.756548
H -7.070542 -3.840634 -0.415962
H -7.309806 -4.114743 1.317705
C -5.530732 -6.013371 0.542555
H -6.110332 -6.293441 -0.339442
H -4.598603 -6.587812 0.528492
H -6.109161 -6.336887 1.416700
C -1.833927 -4.919863 -3.198119
C -2.720680 -5.163620 -4.428414
H -2.117375 -5.594675 -5.237315
H -3.528948 -5.866972 -4.220477
H -3.154704 -4.228457 -4.805868
C -1.410751 -6.267921 -2.592674
H -2.270920 -6.851738 -2.256065
H -0.872056 -6.861904 -3.343278
H -0.734750 -6.120295 -1.739571
C -0.559507 -4.227791 -3.689313
H -0.751607 -3.248302 -4.148823
H 0.162755 -4.091862 -2.876012
H -0.078175 -4.855443 -4.449437
O -4.270094 -5.738385 -1.934596
C -5.495920 -5.515952 -2.620248
H -5.339483 -4.906030 -3.521169
H -5.873830 -6.500918 -2.905990
H -6.235885 -5.013393 -1.982321
C -4.485652 1.244248 4.276918
C -5.047842 2.655211 4.506234
H -4.992362 2.911070 5.572278
H -4.459654 3.399900 3.955257
H -6.091576 2.736851 4.192449
C -5.243631 0.236210 5.154147
H -5.002121 0.409685 6.210571
H -6.326242 0.328510 5.050227
H -4.955725 -0.797241 4.915313
C -3.032911 1.252234 4.764226
H -2.574647 0.253975 4.727696
H -2.405385 1.939796 4.182105
H -3.002808 1.580252 5.810035
C -7.124803 0.876040 -0.210819
C -8.156042 1.850854 0.373125
H -8.918991 2.060300 -0.386420
H -8.672229 1.471635 1.256576
H -7.694307 2.805678 0.652786
C -7.791035 -0.474465 -0.512753
H -8.635965 -0.329129 -1.198427
H -7.081706 -1.157176 -0.999344
H -8.175086 -0.979648 0.380277
C -6.693375 1.456035 -1.575016
H -6.005351 2.299346 -1.464435
H -6.197433 0.714465 -2.212402
H -7.579930 1.794736 -2.123948
O -6.942763 1.087298 2.833475
C -7.735216 -0.069116 3.059690
H -8.381930 0.158999 3.911792
H -8.366126 -0.309786 2.194264
H -7.111414 -0.942325 3.300046
C 1.344170 2.715709 -5.061207
C 2.778716 2.889060 -5.586257
H 2.896281 2.334306 -6.525822
H 3.016608 3.933944 -5.795988
H 3.518036 2.495690 -4.875589
C 0.375591 3.464571 -5.987361
H -0.664929 3.259741 -5.705775
H 0.540230 4.545678 -5.962040
H 0.508242 3.125297 -7.023048
C 1.011801 1.222430 -5.159867
H 1.717495 0.601393 -4.590017
H -0.004466 0.997191 -4.810699
H 1.076879 0.908109 -6.208313
C 1.041758 6.554090 -1.555883
C 0.830319 7.521178 -2.729314
H 0.506335 8.490121 -2.329798
H 1.732921 7.705813 -3.316111
H 0.056675 7.166919 -3.420036
C 2.230177 7.026331 -0.709107
H 3.180336 6.996834 -1.257215
H 2.072249 8.060773 -0.377841
H 2.346193 6.404297 0.187233
C -0.221550 6.662230 -0.672341
H -1.097043 6.206190 -1.150889
H -0.099223 6.175140 0.302019
H -0.442619 7.718375 -0.475278
O 1.864572 5.423739 -4.270478
C 3.210933 5.850121 -4.111374
H 3.426803 6.515303 -4.951445
H 3.359995 6.395093 -3.170045
H 3.901093 4.994727 -4.132708
C 5.168876 3.601947 1.728196
C 6.039506 4.066626 2.902995
H 6.755701 4.809719 2.531233
H 5.443672 4.542800 3.689056
H 6.623787 3.268456 3.363556
C 6.036309 2.840953 0.713752
H 6.837356 3.492502 0.341736
H 6.518267 1.952194 1.138518
H 5.447109 2.512810 -0.154626
C 4.669430 4.891080 1.046226
H 4.151873 4.709429 0.096756
H 3.988913 5.450207 1.701025
H 5.523770 5.540877 0.821408
C 3.724580 2.111599 3.359819
C 2.469555 1.543275 3.709031
C 2.155106 1.070465 5.136619
C 0.694700 0.623309 5.262099
H 0.472390 -0.264725 4.652923
H 0.482285 0.362113 6.305362
H -0.007384 1.416628 4.973635
C 3.036313 -0.111674 5.566084
H 3.028509 -0.915190 4.814687
H 4.071922 0.187971 5.739354
H 2.656655 -0.537111 6.503791
C 2.355721 2.241306 6.111775
H 1.687201 3.075698 5.863831
H 2.121783 1.921108 7.135224
H 3.384990 2.608640 6.097501
O 4.728764 2.026876 4.296381
C 5.704008 1.035253 3.991784
H 5.245361 0.041260 3.883532
H 6.252506 1.261824 3.066750
H 6.404909 1.025757 4.830300
C 4.965819 -2.826873 2.143979
H 4.993746 -2.848049 3.243626
H 5.441194 -3.748205 1.786699
TSD-E
P -2.140343 0.606510 0.375478
C -2.437135 -0.505718 1.801088
C -2.627257 0.033837 3.079495
C -2.883348 -0.801173 4.157329
C -2.897966 -2.179115 3.985801
C -2.664397 -2.724796 2.722675
C -2.471355 -1.900292 1.586631
C -2.850642 -4.918063 3.598253
O -2.605185 -4.060535 2.500137
C -2.728548 2.305257 0.782828
C -2.094142 3.080098 1.764086
C -2.427692 4.412500 1.993597
C -3.445806 4.979636 1.183795
C -3.992917 4.293601 0.084080
C -3.642259 2.942704 -0.052844
C -3.529436 0.032100 -0.685862
C -4.770627 0.064068 -0.053183
C -5.963052 -0.268259 -0.696061
C -5.861539 -0.565261 -2.073826
C -4.611877 -0.737210 -2.722876
C -3.457713 -0.433271 -1.995729
H -2.628853 1.112202 3.220423
H -3.066538 -0.379536 5.144299
H -3.090891 -2.826043 4.836076
H -2.782956 -5.935067 3.204592
H -2.096863 -4.785676 4.389182
H -3.854029 -4.756047 4.016185
H -1.312498 2.622409 2.362145
H -4.102810 2.379458 -0.859009
H -4.810704 0.365749 0.991303
H -2.479075 -0.568691 -2.449318
C -2.421255 -2.577677 0.253260
C -1.326882 -2.568908 -0.639642
P 0.218184 -1.666822 -0.181109
C 1.499871 -2.186203 -1.380112
C 1.365358 -1.844545 -2.733548
C 3.765210 -3.019030 -1.840312
C 2.684823 -2.791358 -0.973649
H 2.780965 -3.110668 0.060878
H 0.425010 -1.407285 -3.070424
C 0.571128 -2.703671 1.300278
C 0.660698 -4.083610 1.125555
C 0.818056 -4.972162 2.190721
C 1.060933 -4.390508 3.456517
C 0.887054 -3.006622 3.698932
C 0.587329 -2.199806 2.598086
H 0.377621 -1.141447 2.739386
H 0.560990 -4.488237 0.118152
C -1.361949 -3.340561 -1.807407
C -2.471304 -4.116862 -2.110032
C -3.574038 -4.119864 -1.268680
C -3.554948 -3.345878 -0.108720
O -4.613669 -3.281137 0.738502
C -5.679918 -4.180903 0.510596
H -6.392372 -4.017836 1.322657
H -6.178187 -3.985194 -0.450762
H -5.330021 -5.222719 0.531143
H -4.443898 -4.718943 -1.520104
H -2.479417 -4.725315 -3.013383
H -0.499509 -3.370371 -2.467858
N 5.583823 1.292682 -1.863216
C 6.844416 1.732968 1.347224
C 6.596342 2.497092 2.480972
C 6.587285 3.896913 2.425626
C 6.848106 4.516620 1.199465
C 7.107617 3.769224 0.056639
C 7.093214 2.375260 0.131344
H 6.874679 0.645328 1.396586
H 6.417449 1.999600 3.434662
H 6.851275 5.604863 1.141385
H 7.343686 4.256035 -0.887738
C 6.335720 4.705810 3.659929
H 7.220340 4.722800 4.309718
H 5.515480 4.289330 4.257736
H 6.089302 5.745473 3.420214
S 7.192450 1.424831 -1.368321
O 7.591592 0.063146 -1.031199
O 7.858541 2.232395 -2.378009
C 4.724514 0.448120 -0.983104
H 4.911034 -0.607105 -1.199883
H 4.956062 0.635768 0.077025
C 3.597382 2.359104 -1.568375
C 2.863940 2.823585 -0.520034
C 2.069066 0.842955 1.054845
C 2.884713 4.133887 0.125401
C 3.014785 4.278012 1.516259
C 2.906449 5.292317 -0.668703
C 3.123384 5.539971 2.091067
H 3.098468 3.392139 2.144608
C 3.024395 6.551823 -0.092862
H 2.814791 5.189757 -1.751073
C 3.122083 6.680679 1.291415
H 3.220329 5.631539 3.171879
H 3.033199 7.436594 -0.726011
H 3.201948 7.666794 1.744599
C 2.885752 -0.305407 1.552776
H 3.132181 -1.019708 0.757922
H 2.432992 -0.842316 2.385442
H 3.841648 0.106575 1.914091
C 3.309642 0.912976 -1.303399
H 2.837887 0.312299 -2.094770
Rh 0.162139 0.773860 -0.060136
P -0.213095 2.033549 -2.072945
C -1.720509 1.944353 -3.115348
H -1.714731 1.030443 -3.716540
H -2.635462 1.957287 -2.518163
H -1.735760 2.804256 -3.797285
C -0.286594 3.818139 -1.656296
H -1.176446 3.996881 -1.037955
H 0.586147 4.124805 -1.073437
H -0.351811 4.440157 -2.559156
C 1.006195 1.978637 -3.442864
H 1.967156 2.404165 -3.144643
H 1.173452 0.939921 -3.749110
H 0.631818 2.546068 -4.303448
C 2.397406 1.446157 -0.192218
C 1.089348 1.534598 1.862468
H 0.719788 1.022419 2.757088
H 1.230705 2.600960 2.049996
H 0.131493 2.175781 0.778326
C -4.900228 4.882964 -1.017431
C -4.323304 4.477011 -2.389786
H -3.279705 4.800623 -2.498436
H -4.364465 3.395227 -2.569919
H -4.905171 4.952842 -3.188378
C -6.306145 4.278398 -0.912139
H -6.271890 3.184022 -0.999144
H -6.794288 4.518460 0.041469
H -6.946659 4.658891 -1.718666
C -4.997140 6.413765 -1.044287
H -5.586219 6.831340 -0.225153
H -4.011082 6.889135 -1.022888
H -5.494978 6.713026 -1.974980
C -1.632611 5.261035 2.998973
C -2.514476 5.861282 4.104086
H -1.878865 6.290825 4.888590
H -3.153644 6.663943 3.731399
H -3.146257 5.098298 4.577138
C -0.930939 6.391493 2.227916
H -1.650166 7.050045 1.732165
H -0.328614 6.999988 2.915836
H -0.250091 5.983439 1.467563
C -0.540221 4.440432 3.691062
H -0.942371 3.596830 4.268843
H 0.193504 4.051425 2.973784
H 0.006356 5.085089 4.389442
O -3.865418 6.255247 1.487409
C -5.124342 6.274450 2.147869
H -5.064931 5.783683 3.129683
H -5.389811 7.326521 2.280416
H -5.902422 5.774250 1.554411
C -4.522504 -1.248175 -4.171257
C -5.219997 -2.612090 -4.297071
H -5.169480 -2.961975 -5.336382
H -4.718336 -3.358789 -3.668828
H -6.272135 -2.565837 -4.006095
C -5.152173 -0.247537 -5.153404
H -4.904222 -0.532609 -6.183759
H -6.240882 -0.219898 -5.078316
H -4.765274 0.768710 -4.990609
C -3.069668 -1.448857 -4.615073
H -2.518797 -0.501767 -4.682584
H -2.517786 -2.122027 -3.947617
H -3.057161 -1.893441 -5.617587
C -7.237608 -0.309518 0.173501
C -8.325854 -1.238105 -0.380876
H -9.108363 -1.364683 0.377257
H -8.809308 -0.861644 -1.284126
H -7.926558 -2.231821 -0.617045
C -7.807582 1.101489 0.383337
H -8.667316 1.062048 1.064823
H -7.055325 1.762294 0.834891
H -8.146682 1.574294 -0.545437
C -6.872587 -0.844139 1.576415
H -6.246037 -1.740579 1.525766
H -6.333342 -0.106216 2.182206
H -7.790859 -1.085557 2.124922
O -6.991080 -0.745583 -2.842785
C -7.676626 0.454896 -3.167339
H -8.319212 0.225244 -4.022100
H -8.305003 0.805558 -2.338051
H -6.974076 1.254408 -3.443266
C 1.028780 -2.401081 5.104756
C 2.453064 -2.593128 5.651815
H 2.588459 -1.977371 6.550093
H 2.647062 -3.629095 5.936722
H 3.212988 -2.282639 4.921605
C 0.029696 -3.039138 6.080466
H -1.002015 -2.810967 5.786079
H 0.148762 -4.124906 6.132713
H 0.181210 -2.633184 7.089219
C 0.759639 -0.892066 5.093630
H 1.505259 -0.344029 4.499466
H -0.237765 -0.647329 4.706065
H 0.819665 -0.506908 6.118507
C 0.612487 -6.471538 1.884374
C 0.349405 -7.342173 3.120241
H 0.005756 -8.328976 2.786143
H 1.233638 -7.506826 3.739663
H -0.428430 -6.916869 3.764544
C 1.796288 -7.046315 1.096020
H 2.737232 -7.016368 1.659470
H 1.602574 -8.094617 0.834692
H 1.954356 -6.494510 0.160873
C -0.638245 -6.601885 0.986247
H -1.501974 -6.074180 1.407726
H -0.478724 -6.201622 -0.021327
H -0.899293 -7.661006 0.870643
O 1.447413 -5.175417 4.521517
C 2.777929 -5.660721 4.407744
H 2.960963 -6.274696 5.293426
H 2.917631 -6.273363 3.507691
H 3.500248 -4.832385 4.380060
C 4.951023 -3.829664 -1.270302
C 5.913452 -4.403654 -2.317404
H 6.586185 -5.110741 -1.816571
H 5.382879 -4.948198 -3.105474
H 6.543921 -3.651212 -2.795327
C 5.747182 -2.995830 -0.254702
H 6.486323 -3.630709 0.250674
H 6.300273 -2.169935 -0.718885
H 5.092195 -2.571249 0.520744
C 4.370662 -5.049600 -0.525644
H 3.771979 -4.778841 0.352320
H 3.740135 -5.655747 -1.188419
H 5.189145 -5.687147 -0.169474
C 3.630463 -2.536586 -3.156322
C 2.392736 -2.042995 -3.653104
C 2.166891 -1.795460 -5.152750
C 0.701405 -1.458458 -5.451917
H 0.378973 -0.502209 -5.018034
H 0.564093 -1.377196 -6.536456
H 0.016963 -2.238095 -5.092272
C 3.035320 -0.643723 -5.680232
H 2.938083 0.256886 -5.056678
H 4.091668 -0.917760 -5.722743
H 2.723624 -0.375418 -6.697864
C 2.490155 -3.080645 -5.933530
H 1.840558 -3.905592 -5.614264
H 2.316846 -2.918044 -7.004941
H 3.530039 -3.388814 -5.800907
O 4.696964 -2.555661 -4.023155
C 5.647506 -1.525811 -3.764291
H 5.186276 -0.530215 -3.839243
H 6.103902 -1.619243 -2.768653
H 6.426607 -1.627852 -4.523891
C 4.900692 2.574867 -2.227915
H 4.854222 2.653359 -3.323416
H 5.435863 3.457868 -1.852248
E
P 2.145287 0.476718 -0.282558
C 2.223684 -0.603575 -1.761327
C 2.398696 -0.074376 -3.045243
C 2.512763 -0.926866 -4.134646
C 2.401131 -2.303143 -3.968072
C 2.178106 -2.830354 -2.695545
C 2.121186 -1.993936 -1.556255
C 2.151775 -5.041868 -3.544529
O 1.999813 -4.151075 -2.455889
C 2.863347 2.131018 -0.630152
C 2.325140 3.003117 -1.581026
C 2.818175 4.294127 -1.763480
C 3.878197 4.717474 -0.919811
C 4.320138 3.940202 0.166417
C 3.821000 2.635583 0.246046
C 3.629934 -0.244464 0.572553
C 4.773338 -0.197769 -0.222937
C 6.042054 -0.555302 0.231287
C 6.142807 -0.883157 1.601102
C 4.997489 -1.064536 2.415371
C 3.749917 -0.755197 1.861917
H 2.498991 1.000482 -3.182806
H 2.686318 -0.519671 -5.129423
H 2.485758 -2.959435 -4.829005
H 2.033649 -6.045644 -3.129805
H 1.379234 -4.876511 -4.309240
H 3.148029 -4.952100 -3.999308
H 1.493552 2.658005 -2.186231
H 4.202466 1.997846 1.037247
H 4.675724 0.145105 -1.250526
H 2.855088 -0.950048 2.439170
C 2.083638 -2.659394 -0.216904
C 1.025729 -2.574651 0.713557
P -0.495224 -1.655354 0.219237
C -1.813608 -2.079244 1.419654
C -1.683916 -1.760506 2.778430
C -4.156901 -2.709591 1.818374
C -3.038105 -2.578636 0.982171
H -3.134113 -2.885634 -0.056175
H -0.723335 -1.402238 3.145862
C -0.891599 -2.768308 -1.196246
C -1.043760 -4.124218 -0.911757
C -1.282992 -5.081958 -1.898136
C -1.544345 -4.586733 -3.195470
C -1.296348 -3.239765 -3.553381
C -0.915025 -2.367960 -2.529242
H -0.639411 -1.343069 -2.760629
H -0.938572 -4.455972 0.121426
C 1.074063 -3.296352 1.913156
C 2.156042 -4.120352 2.192515
C 3.212268 -4.220538 1.297292
C 3.184639 -3.486837 0.111489
O 4.197985 -3.509064 -0.788360
C 5.298520 -4.351526 -0.502861
H 5.980647 -4.254617 -1.350218
H 5.814002 -4.037133 0.416884
H 4.986722 -5.400615 -0.408473
H 4.052928 -4.868383 1.525778
H 2.176116 -4.699514 3.114802
H 0.233476 -3.268272 2.601808
N -5.570035 1.876886 1.629597
C -6.458206 2.584483 -1.667091
C -5.986975 3.298179 -2.761256
C -5.731242 4.673207 -2.675384
C -5.973011 5.319848 -1.459266
C -6.443261 4.621635 -0.352910
C -6.675066 3.249554 -0.457185
H -6.692160 1.523967 -1.745586
H -5.829496 2.784151 -3.709924
H -5.797196 6.392400 -1.381647
H -6.661688 5.135562 0.581414
C -5.241234 5.431633 -3.869502
H -6.021078 5.510500 -4.637845
H -4.385269 4.933113 -4.341910
H -4.936316 6.449870 -3.606637
S -7.078476 2.316225 1.002729
O -7.691090 1.058954 0.592487
O -7.665873 3.224064 1.975932
C -4.804864 0.917132 0.777496
H -5.130950 -0.103363 1.000298
H -4.993843 1.114625 -0.287186
C -3.433718 2.647155 1.449443
C -2.587982 3.043868 0.460194
C -2.041395 0.976738 -1.167122
C -2.324001 4.359895 -0.100145
C -2.188822 4.555461 -1.483253
C -2.336260 5.487612 0.738022
C -2.072405 5.838184 -2.007162
H -2.228161 3.698850 -2.154835
C -2.216103 6.768053 0.211182
H -2.439353 5.345177 1.814961
C -2.084399 6.947513 -1.165120
H -1.972734 5.972216 -3.083493
H -2.223162 7.629454 0.876002
H -1.983527 7.949096 -1.578918
C -2.969100 -0.122194 -1.585561
H -3.280562 -0.763311 -0.752356
H -2.573036 -0.746451 -2.385572
H -3.881041 0.356756 -1.972538
C -3.347501 1.188336 1.130698
H -2.985769 0.495693 1.904679
Rh -0.208312 0.828665 0.149515
P 0.092585 1.547361 2.398011
C 1.353313 0.794361 3.486807
H 1.206741 -0.287796 3.582356
H 2.350172 0.968384 3.069119
H 1.313031 1.243469 4.487206
C 0.688900 3.279171 2.361742
H 1.606960 3.343768 1.763881
H -0.062159 3.918341 1.882028
H 0.889522 3.654158 3.373982
C -1.291687 1.703784 3.588598
H -2.019399 2.440184 3.237272
H -1.804592 0.749071 3.730605
H -0.897930 2.043369 4.554050
C -2.313070 1.629764 0.076814
C -0.903724 1.331338 -1.927765
H -0.658238 0.730902 -2.806502
H -0.573443 2.365034 -1.985777
H 0.103620 2.374695 0.035196
C 5.280767 4.368202 1.295710
C 4.655131 3.971803 2.650275
H 3.675844 4.446881 2.790770
H 4.529353 2.887820 2.770425
H 5.307262 4.307348 3.465866
C 6.606183 3.606917 1.154060
H 6.439369 2.520427 1.137809
H 7.138477 3.871040 0.231070
H 7.271499 3.834104 1.997943
C 5.558130 5.872917 1.393686
H 6.177413 6.260772 0.582189
H 4.633391 6.458433 1.417076
H 6.100359 6.065738 2.327893
C 2.143665 5.253109 -2.755540
C 3.110282 5.817651 -3.807112
H 2.540939 6.350541 -4.579035
H 3.816344 6.529004 -3.375587
H 3.673275 5.020146 -4.309424
C 1.530445 6.407699 -1.947696
H 2.301597 6.981078 -1.424421
H 0.987848 7.093126 -2.613289
H 0.814855 6.026788 -1.205707
C 1.009266 4.561291 -3.517404
H 1.362772 3.708075 -4.112534
H 0.213893 4.211017 -2.846297
H 0.551866 5.277021 -4.210990
O 4.448060 5.946732 -1.169753
C 5.708227 5.843280 -1.818574
H 5.607046 5.395813 -2.817573
H 6.095068 6.861477 -1.912323
H 6.416552 5.236937 -1.236551
C 5.107443 -1.614025 3.848470
C 5.722735 -3.020622 3.816076
H 5.831338 -3.410303 4.836651
H 5.073989 -3.711836 3.263141
H 6.711364 -3.020053 3.347773
C 5.960483 -0.704407 4.748603
H 5.810395 -0.981519 5.799699
H 7.027542 -0.797264 4.539684
H 5.671589 0.350658 4.643528
C 3.735361 -1.722228 4.522570
H 3.272882 -0.737176 4.668123
H 3.034727 -2.353158 3.961090
H 3.858708 -2.172173 5.514613
C 7.167917 -0.567643 -0.824382
C 8.394425 -1.403747 -0.435512
H 9.049128 -1.497390 -1.310592
H 8.991095 -0.964682 0.366349
H 8.113596 -2.415382 -0.119321
C 7.601220 0.867354 -1.161265
H 8.303757 0.860725 -2.004758
H 6.737785 1.485791 -1.445533
H 8.100670 1.367087 -0.322821
C 6.615153 -1.187955 -2.126730
H 6.117940 -2.146933 -1.943636
H 5.891624 -0.541026 -2.635626
H 7.439553 -1.354557 -2.830266
O 7.375532 -1.087578 2.182522
C 8.087436 0.115948 2.430990
H 9.020004 -0.171988 2.923792
H 8.319971 0.653616 1.501888
H 7.517130 0.787943 3.088905
C -1.465012 -2.731532 -4.995615
C -2.923628 -2.871907 -5.462318
H -3.068715 -2.307529 -6.392294
H -3.190313 -3.910307 -5.669227
H -3.626012 -2.469787 -4.719530
C -0.555721 -3.503778 -5.961604
H 0.501092 -3.304225 -5.744313
H -0.728581 -4.582730 -5.910392
H -0.743249 -3.179555 -6.993556
C -1.103088 -1.246851 -5.113434
H -1.779216 -0.606406 -4.529125
H -0.073017 -1.040572 -4.795755
H -1.192682 -0.936325 -6.161241
C -1.158916 -6.561995 -1.479390
C -1.033963 -7.551234 -2.645932
H -0.724447 -8.525211 -2.247061
H -1.967969 -7.713410 -3.188309
H -0.280809 -7.232539 -3.375155
C -2.326444 -6.977084 -0.575357
H -3.295515 -6.930662 -1.088037
H -2.187346 -8.008171 -0.225677
H -2.391094 -6.330814 0.309361
C 0.138000 -6.709935 -0.654708
H 1.012929 -6.352836 -1.210234
H 0.109580 -6.159787 0.292576
H 0.297711 -7.766824 -0.408226
O -2.030887 -5.423973 -4.175920
C -3.385028 -5.801057 -3.964088
H -3.656255 -6.459978 -4.793038
H -3.519264 -6.337620 -3.015499
H -4.044788 -4.921422 -3.962286
C -5.398160 -3.405003 1.216930
C -6.451465 -3.859948 2.234949
H -7.177148 -4.500093 1.718036
H -6.010768 -4.444196 3.049520
H -7.016237 -3.037229 2.678713
C -6.073482 -2.507370 0.169883
H -6.862506 -3.065825 -0.349880
H -6.549120 -1.624295 0.614974
H -5.359735 -2.159819 -0.591362
C -4.919991 -4.689143 0.509287
H -4.248532 -4.498487 -0.337215
H -4.395944 -5.353564 1.207544
H -5.785496 -5.235981 0.115191
C -4.009410 -2.252510 3.141192
C -2.746173 -1.881121 3.673798
C -2.529396 -1.733723 5.189711
C -1.056378 -1.473765 5.527731
H -0.696624 -0.504363 5.159601
H -0.934337 -1.467533 6.616850
H -0.391676 -2.253707 5.130979
C -3.363896 -0.604405 5.815002
H -3.250641 0.346422 5.276557
H -4.426015 -0.854908 5.843077
H -3.037443 -0.434437 6.848834
C -2.913666 -3.065015 5.858539
H -2.291377 -3.887364 5.483402
H -2.758493 -2.997387 6.942947
H -3.962854 -3.317325 5.682951
O -5.096041 -2.171219 3.979784
C -5.891878 -1.018474 3.722061
H -5.300444 -0.095475 3.824171
H -6.329497 -1.039232 2.713257
H -6.696537 -1.023133 4.461566
C -4.707353 3.007693 2.101070
H -4.674369 2.992293 3.201004
H -5.099571 3.985578 1.793956
TSE-F
P -2.206720 0.372837 -0.037890
C -2.291444 -0.866069 1.323544
C -2.555062 -0.489961 2.647039
C -2.724805 -1.453094 3.631529
C -2.643285 -2.802507 3.318940
C -2.381316 -3.187021 2.004250
C -2.185939 -2.228794 0.981147
C -2.638391 -5.463077 2.588025
O -2.298074 -4.487124 1.621760
C -2.835115 1.980051 0.610351
C -2.342900 2.621881 1.751592
C -2.856423 3.835590 2.208160
C -3.920001 4.412961 1.474236
C -4.319880 3.901533 0.225483
C -3.776276 2.669944 -0.151872
C -3.800620 -0.147140 -0.849803
C -4.885967 -0.207922 0.021851
C -6.184507 -0.511115 -0.382061
C -6.390639 -0.642316 -1.772575
C -5.314049 -0.685011 -2.689117
C -4.026874 -0.441176 -2.191593
H -2.685680 0.556586 2.905072
H -2.938629 -1.150286 4.656001
H -2.780446 -3.545727 4.098314
H -2.593128 -6.425711 2.074521
H -1.925081 -5.465009 3.425788
H -3.654025 -5.302170 2.975395
H -1.562386 2.143644 2.326283
H -4.137147 2.224050 -1.075054
H -4.711325 -0.017645 1.078419
H -3.189883 -0.467284 -2.877646
C -1.961897 -2.781546 -0.393515
C -0.699183 -2.852344 -1.022577
P 0.653659 -1.840209 -0.309526
C 2.239114 -2.262675 -1.144764
C 2.416015 -2.120858 -2.527729
C 4.658684 -2.673372 -0.920841
C 3.366270 -2.569007 -0.384240
H 3.246655 -2.706912 0.686232
H 1.549493 -1.900519 -3.143758
C 0.862323 -2.696530 1.298856
C 1.095315 -4.068129 1.273921
C 1.297483 -4.824100 2.431582
C 1.367752 -4.101926 3.646874
C 1.052120 -2.721203 3.726235
C 0.774200 -2.055956 2.530521
H 0.469416 -1.013685 2.542424
H 1.109312 -4.572317 0.309323
C -0.525127 -3.630322 -2.173023
C -1.608414 -4.284387 -2.745462
C -2.875512 -4.181295 -2.181700
C -3.043535 -3.464130 -0.994605
O -4.221550 -3.383092 -0.329370
C -5.312931 -4.132208 -0.827458
H -6.126260 -3.986704 -0.112615
H -5.635744 -3.769031 -1.813074
H -5.068967 -5.201714 -0.890062
H -3.716562 -4.692497 -2.642429
H -1.469056 -4.882826 -3.644350
H 0.462527 -3.726182 -2.619085
N 5.415584 2.113575 -1.948476
C 6.094152 2.943973 1.393546
C 5.598763 3.700877 2.446864
C 5.388940 5.079945 2.314714
C 5.692923 5.684272 1.090526
C 6.186383 4.942128 0.023340
C 6.379658 3.568538 0.175990
H 6.296027 1.880257 1.513775
H 5.386877 3.217530 3.401037
H 5.543754 6.757340 0.973908
H 6.453296 5.423589 -0.915807
C 4.882328 5.886692 3.469042
H 4.054540 5.382487 3.982219
H 4.532544 6.874440 3.151260
H 5.669170 6.043594 4.218378
S 6.873112 2.585971 -1.222831
O 7.456954 1.347077 -0.719916
O 7.532311 3.455679 -2.183826
C 4.581027 1.215871 -1.095005
H 4.934050 0.182626 -1.188967
H 4.660711 1.517787 -0.041469
C 3.277592 2.894912 -1.939053
C 2.456749 3.315740 -0.939991
C 1.815301 1.207189 0.670700
C 2.237043 4.612989 -0.332986
C 1.882532 4.749898 1.018283
C 2.493653 5.773799 -1.083220
C 1.795457 6.009861 1.599385
H 1.711678 3.860098 1.622469
C 2.402404 7.029893 -0.499936
H 2.753006 5.677422 -2.137751
C 2.053045 7.152589 0.844908
H 1.525681 6.098202 2.651178
H 2.599065 7.918570 -1.096382
H 1.974626 8.137448 1.301387
C 2.853825 0.333932 1.294274
H 3.370364 -0.304658 0.571496
H 2.429010 -0.304060 2.074365
H 3.616053 0.969273 1.772502
C 3.158340 1.444018 -1.600173
H 2.875725 0.705343 -2.358874
Rh 0.190842 0.520944 -0.613925
P -0.286710 0.519808 -2.923331
C -0.879665 -0.888053 -3.932669
H -1.594151 -1.508321 -3.386870
H -1.345590 -0.518258 -4.854220
H -0.045091 -1.537094 -4.214136
C -1.559528 1.810320 -3.211280
H -2.490123 1.582094 -2.682438
H -1.188841 2.764785 -2.819688
H -1.776258 1.923080 -4.281735
C 1.019718 1.177574 -4.028373
H 1.410601 2.127511 -3.644256
H 1.853243 0.474805 -4.123060
H 0.601212 1.352020 -5.027261
C 2.062395 1.882160 -0.603214
C 0.593282 1.511563 1.314761
H 0.364357 1.031687 2.269424
H 0.121582 2.481214 1.170758
H 0.705054 2.068912 -1.070456
C -5.286697 4.550353 -0.785102
C -4.618490 4.525609 -2.176081
H -3.646290 5.034367 -2.160121
H -4.462775 3.509766 -2.560107
H -5.257724 5.045654 -2.900092
C -6.577162 3.721380 -0.866468
H -6.363038 2.669167 -1.105728
H -7.134807 3.736460 0.079081
H -7.239098 4.117752 -1.648334
C -5.635399 6.018585 -0.514268
H -6.289616 6.163070 0.348544
H -4.740270 6.630010 -0.360044
H -6.167886 6.416797 -1.387141
C -2.223490 4.544836 3.415098
C -3.197950 4.695205 4.591942
H -2.655638 5.044196 5.480048
H -3.981673 5.426882 4.384307
H -3.669765 3.737965 4.850474
C -1.741896 5.934062 2.967023
H -2.572405 6.557028 2.623848
H -1.250443 6.451313 3.802217
H -1.014322 5.849279 2.148901
C -0.998016 3.783561 3.935933
H -1.250571 2.788799 4.330131
H -0.229211 3.656279 3.161061
H -0.543925 4.350143 4.757737
O -4.555899 5.509449 2.019210
C -5.810598 5.170856 2.592985
H -5.691491 4.448214 3.413349
H -6.237135 6.099699 2.981102
H -6.495064 4.739391 1.848502
C -5.538530 -1.018689 -4.173462
C -6.181668 -2.408166 -4.307661
H -6.389112 -2.626525 -5.363343
H -5.499824 -3.188403 -3.941884
H -7.123870 -2.478237 -3.756287
C -6.429940 0.025392 -4.864957
H -6.391782 -0.115920 -5.952555
H -7.475699 -0.061957 -4.562926
H -6.087724 1.047843 -4.652753
C -4.217271 -1.062171 -4.943098
H -3.706005 -0.089237 -4.942755
H -3.528940 -1.814711 -4.536943
H -4.413819 -1.328302 -5.988134
C -7.219921 -0.713262 0.742962
C -8.477773 -1.483359 0.319132
H -9.048134 -1.750819 1.217069
H -9.148226 -0.912992 -0.326618
H -8.227570 -2.411970 -0.207330
C -7.616950 0.639097 1.353557
H -8.260929 0.485250 2.229133
H -6.731647 1.202681 1.681400
H -8.167406 1.273729 0.648244
C -6.562221 -1.549219 1.863552
H -6.095367 -2.461887 1.473008
H -5.786734 -1.000992 2.410189
H -7.323292 -1.839659 2.597625
O -7.664869 -0.772369 -2.282589
C -8.403832 0.441051 -2.272470
H -9.389827 0.206347 -2.682405
H -8.519983 0.843293 -1.257208
H -7.920650 1.207295 -2.895675
C 1.012066 -1.961168 5.063188
C 2.391412 -1.962317 5.741971
H 2.393554 -1.250275 6.577191
H 2.653015 -2.940116 6.150968
H 3.180914 -1.653932 5.042353
C -0.026003 -2.583961 6.007452
H -1.032270 -2.507085 5.578430
H 0.185704 -3.637414 6.207093
H -0.030322 -2.048646 6.966070
C 0.626419 -0.489197 4.864381
H 1.370124 0.058372 4.267167
H -0.353770 -0.372710 4.383545
H 0.573767 0.003212 5.842868
C 1.393834 -6.354506 2.260015
C 0.943318 -7.143643 3.497108
H 0.886078 -8.207833 3.238067
H 1.613403 -7.054130 4.353345
H -0.053176 -6.830820 3.832951
C 2.816489 -6.766313 1.853168
H 3.574317 -6.514747 2.603173
H 2.862300 -7.850089 1.684804
H 3.104571 -6.270290 0.917532
C 0.468139 -6.795854 1.104206
H -0.527085 -6.342521 1.172694
H 0.873542 -6.540971 0.118462
H 0.355491 -7.886217 1.122343
O 1.689632 -4.728121 4.831790
C 3.059978 -5.067754 4.988081
H 3.227550 -5.196763 6.061444
H 3.311194 -6.007604 4.480283
H 3.716194 -4.271147 4.611478
C 5.783873 -3.049412 0.067925
C 7.088784 -3.543010 -0.571873
H 7.718708 -3.969991 0.218340
H 6.907876 -4.327707 -1.313485
H 7.676225 -2.757309 -1.049387
C 6.077400 -1.849036 0.982496
H 6.869325 -2.103437 1.698704
H 6.413784 -0.965386 0.422552
H 5.186932 -1.564214 1.561906
C 5.300928 -4.217781 0.949785
H 4.412253 -3.983625 1.547840
H 5.071652 -5.100519 0.340505
H 6.095159 -4.497264 1.653100
C 4.794896 -2.425597 -2.301135
C 3.662461 -2.249001 -3.141106
C 3.794089 -2.261090 -4.672114
C 2.425432 -2.219616 -5.359560
H 1.905446 -1.263954 -5.215159
H 2.561472 -2.344345 -6.439855
H 1.762294 -3.026717 -5.018663
C 4.608395 -1.066306 -5.192043
[truncated: 14,903 more rows]
